# Supplementary material for: Impact of the 2023 ACR/EULAR Classification Criteria in Women with Primary Antiphospholipid Syndrome during Pregnancy
Source: Diagnostics (Basel). 2024 Sep 28;14(19):2162. doi: 10.3390/diagnostics14192162 (PMC11475906; doi:10.3390/diagnostics14192162)
Supplement: Supplementary file 1 [file diagnostics-14-02162-s001.zip]

Archive with 1 entries (1 files):
- diagnostics-3200859-supplementary.pdf
